# Supplementary material for: Features of the urban environment associated with Aedes aegypti abundance in high-rise public apartments in Singapore: An environmental case-control study
Source: PLoS Negl Trop Dis. 2023 Feb 2;17(2):e0011075. doi: 10.1371/journal.pntd.0011075 (PMC9928025; doi:10.1371/journal.pntd.0011075)
Supplement: S1 Dataset — Data collected for all 100 blocks assessed includes total number of units, number of units with more than 5 plants, number of units with more than 5 containers, corridor and public cleanliness rating, number of times out of the 10 public spots assessed that gully traps, open and covered drains and plants were present, median house price, year built and abundance status. (XLSX) [file pntd.0011075.s001.xlsx]

## Sheet: Sheet 1
Apartment block	Total no. of units	No. of units with >5 plants	No. of units with >5 containers	Corridor cleanliness	No. of times gully traps were present	No. of times open drains were present	No. of times covered drains were present	No. of times plants were present	Public cleanliness	House price	Year built	Status
1	12	4	0	5	9	8	10	7	5	$771 650.10	1984	low
2	2	0	0	3	0	10	10	9	2	$660 612.20	2017	low
3	8	4	1	3	2	4	7	7	2	$463 307.88	1979	high
4	5	1	0	3	0	7	7	7	3	$488 396.80	2001	low
5	6	0	0	4	1	10	10	10	3	$502 918.44	1970	low
6	6	1	0	4	4	6	7	6	4	$464 182.70	1998	high
7	6	0	0	4	0	9	10	5	5	$529 249.60	2001	low
8	4	0	1	3	1	10	9	10	4	$523 625.20	2008	low
9	12	2	0	3	10	8	7	7	1	$340 574.44	1988	low
10	8	3	0	4	0	9	9	9	5	$450 992.38	2002	high
11	12	2	0	3	3	9	9	8	3	$341 257.20	1983	high
12	12	4	2	4	10	8	7	8	3	$661 978.80	2000	high
13	9	0	0	5	0	9	7	9	3	$460 564.66	2018	low
14	9	0	0	4	0	10	9	10	3	$458 415.72	2017	low
15	6	1	1	1	9	10	9	10	1	$665 784.50	1997	low
16	10	5	1	1	0	9	10	7	1	$359 127.06	2000	high
17	13	3	0	4	4	9	9	9	4	$350 709.20	1998	high
18	14	4	1	3	0	10	8	10	2	$381 816.62	2017	low
19	7	3	1	3	0	8	7	8	2	$370 777.97	2010	low
20	2	0	0	5	7	6	1	6	4	$443 281.56	2018	low
21	5	2	0	5	0	10	10	9	5	$821 495.60	2018	low
22	7	1	0	3	0	8	8	8	4	$483 665.28	2014	low
23	9	1	1	5	0	10	8	10	2	$534 422.50	2018	low
24	6	3	2	5	6	8	6	8	1	$347 596.20	1986	low
25	8	6	3	3	8	10	9	10	1	$334 900.88	1984	high
26	10	3	0	5	0	10	7	9	5	$349 822.97	2017	low
27	6	4	0	3	0	9	8	9	4	$409 742.03	2000	high
28	8	0	0	4	0	8	4	8	4	$397 076.10	2017	low
29	10	0	0	5	0	10	9	10	2	$542 646.44	2017	low
30	7	1	0	3	2	5	4	6	1	$534 237.50	2014	low
31	4	1	0	1	1	7	7	6	2	$492 097.34	2003	low
32	4	1	0	5	0	9	6	8	5	$487 116.22	2003	low
33	6	2	1	2	0	9	7	9	3	$502 566.53	2004	low
34	3	0	1	5	0	4	3	8	5	$411 270.00	2007	low
35	5	1	0	5	0	9	6	9	3	$402 950.06	2017	low
36	4	1	0	3	10	8	8	8	2	$658 458.50	1996	high
37	11	5	0	1	0	9	9	8	1	$502 437.12	1970	high
38	8	0	0	5	1	7	8	7	2	$793 396.60	2013	low
39	3	1	0	5	0	8	8	6	5	$543 079.75	2017	low
40	6	0	0	2	1	9	9	10	1	$486 970.38	1983	low
41	6	1	1	5	0	8	6	8	4	$536 472.20	2018	low
42	32	1	1	3	2	10	5	10	2	$210 910.00	1970	high
43	6	1	0	5	1	7	7	10	5	$563 411.25	1973	low
44	18	0	0	2	0	9	10	4	1	$218 088.89	1966	high
45	8	2	0	2	2	8	7	5	1	$549 349.90	1980	low
46	14	3	0	4	4	3	7	2	3	$192 228.22	1986	high
47	12	3	1	2	6	7	7	7	1	$442 384.97	1994	high
48	14	10	2	1	1	10	8	10	1	$500 136.70	1985	high
49	12	8	2	2	3	8	8	6	2	$448 395.20	1993	high
50	10	2	1	3	10	7	7	7	4	$366 746.34	1996	high
51	8	1	0	4	1	3	7	7	2	$558 348.00	1998	low
52	4	3	3	3	4	8	8	8	2	$448 119.06	1995	high
53	4	0	0	3	0	10	8	10	2	$378 713.06	2015	low
54	10	6	8	3	4	9	8	7	3	$350 918.28	1988	high
55	24	4	1	3	0	10	7	10	5	$456 743.94	2019	low
56	28	4	0	3	1	10	4	10	2	$367 801.34	1973	high
57	4	0	0	5	1	4	8	9	3	$682 865.30	1982	low
58	16	7	1	3	6	10	6	9	1	$451 412.38	1980	high
59	12	8	3	2	3	8	5	7	4	$450 265.70	1981	high
60	16	3	1	4	2	7	6	6	4	$414 820.30	1980	high
61	18	7	3	4	1	10	8	9	4	$477 606.60	1981	high
62	6	2	0	4	7	5	7	6	2	$583 720.20	1988	high
63	6	1	1	4	0	9	2	6	2	$418 311.50	1993	high
64	12	6	3	3	5	7	7	7	3	$386 460.70	1985	high
65	6	1	1	3	8	9	9	9	4	$603 197.94	1995	high
66	8	2	1	3	6	6	9	7	4	$566 639.00	1988	high
67	4	0	0	2	0	6	6	5	2	$574 570.70	1978	low
68	36	6	1	3	1	10	9	8	2	$362 600.16	1980	high
69	14	5	2	3	5	10	8	10	2	$398 180.75	1979	high
70	12	1	3	4	1	4	5	4	3	$443 840.78	1980	high
71					0	9	4	9	2	$653 644.75	1976	low
72	12	1	0	4	2	7	5	9	2	$226 352.47	1970	high
73	7	2	1	3	3	7	7	8	4	$637 234.06	1997	low
74	14	8	4	2	3	7	2	7	2	$397 347.30	1975	low
75	10	2	4	3	2	7	6	7	1	$562 439.06	1976	high
76	10	1	0	5	3	5	6	8	5	$541 515.25	1975	high
77	7	4	4	3	4	10	9	10	4	$485 732.90	1984	high
78	6	4	0	4	3	7	5	7	2	$644 170.30	1977	low
79	10	3	0	4	9	7	9	8	1	$435 533.06	1987	high
80	6	0	0	3	1	7	7	8	2	$445 422.84	2017	low
81	8	0	0	5	0	6	4	7	3	$539 796.25	2018	low
82	20	4	2	2	4	2	0	2	2	$525 292.75	1974	low
83	16	1	0	4	4	8	7	8	3	$206 514.66	1972	high
84	13	4	2	3	0	10	9	3	2	$424 822.38	1969	high
85	8	6	2	5	9	7	10	5	4	$528 175.10	1989	low
86	24	6	9	1	5	7	8	9	1	$407 337.34	1984	high
87	8	4	4	3	5	8	7	8	3	$506 542.03	1984	high
88	8	5	3	4	4	9	9	9	4	$566 413.10	1987	low
89	28	0	1	1	6	8	8	9	1	$235 929.62	1973	high
90	8	0	0	3	9	8	8	8	5	$571 056.50	1989	high
91	10	1	3	3	4	10	7	8	2	$221 106.88	1974	high
92	8	3	3	1	3	7	6	7	4	$412 414.94	1985	high
93	4	0	0	5	9	3	7	4	4	$645 214.30	1992	low
94	19	2	0	3	5	8	4	8	3	$209 522.28	1977	high
95	12	6	3	3	2	9	7	10	3	$359 676.50	1985	high
96	7	1	1	3	6	8	8	8	2	$444 429.10	1990	high
97	6	0	0	5	0	6	6	8	4	$386 940.88	2002	low
98	2	2	1	3	0	8	9	8	3	$467 247.70	2014	low
99	8	6	2	3	10	10	10	8	5	$360 173.88	1993	high
100	6	0	0	5	0	10	8	10	4	$347 653.20	2017	low
